# Supplementary material for: Personality, culture, and AI writing tool acceptance: a cross-cultural meta-analysis of big five traits and technology acceptance among university students
Source: Front Psychol. 2026 Jul 9;17:1860730. doi: 10.3389/fpsyg.2026.1860730 (PMC13393459; doi:10.3389/fpsyg.2026.1860730)
Supplement: Supplementary file 1 [file Data_Sheet_1.ZIP]

Archive with 3 entries (3 files):
- README_related_files.txt
- extraction_database.csv
- meta_analysis.R
