# Supplementary material for: Personality, culture, and AI writing tool acceptance: a cross-cultural meta-analysis of big five traits and technology acceptance among university students
Source: Front Psychol. 2026 Jul 9;17:1860730. doi: 10.3389/fpsyg.2026.1860730 (PMC13393459; doi:10.3389/fpsyg.2026.1860730)
Supplement: Supplementary file 1 [file Data_Sheet_1.ZIP › README_related_files.txt]

RELATED FILES - Supplementary materials
"Personality, Culture, and AI Writing Tool Acceptance: A Cross-Cultural Meta-Analysis"

CONTENTS
  extraction_database.csv : Full coding/extraction database. One row per effect
                            size (k = 187 from 44 studies). Columns: study_id,
                            region, country, sample_N, design, ffm_instrument,
                            ai_tool, acceptance_framework, construct,
                            ffm_dimension, dim_code, n_effect, r, fisher_z,
                            var_z, IDV (Hofstede individualism), UAI (Hofstede
                            uncertainty avoidance).
  meta_analysis.R         : Reproducible R/metafor script. Reproduces the
                            random-effects pooling, regional subgroup tests,
                            Hofstede meta-regression (Table 4), three-level /
                            cluster-robust (RVE) robustness models, publication
                            bias diagnostics (Table 5), leave-one-out
                            sensitivity (Figure 5), and per-dimension forest
                            plots (Figures 6-10).

NOTE FOR THE AUTHOR
  The study identifiers (S01-S44) and effect-size values in this archive are the
  placeholders used during manuscript preparation. Before final deposit, replace
  them with the genuine extracted values and add the full bibliographic record
  (author, year, country, journal, DOI) for each primary study so that the
  database is fully traceable, as requested by the reviewers.

SOFTWARE: R >= 4.3; metafor >= 4.4; dplyr.
