# Supplementary material for: Personality, culture, and AI writing tool acceptance: a cross-cultural meta-analysis of big five traits and technology acceptance among university students
Source: Front Psychol. 2026 Jul 9;17:1860730. doi: 10.3389/fpsyg.2026.1860730 (PMC13393459; doi:10.3389/fpsyg.2026.1860730)
Supplement: Supplementary file 1 [file Data_Sheet_1.ZIP › extraction_database.csv]

study_id	region	country	sample_N	design	ffm_instrument	ai_tool	acceptance_framework	construct	ffm_dimension	dim_code	n_effect	r	fisher_z	var_z	IDV	UAI
S01	North America	USA	423	Cross-sectional	BFI-44	ChatGPT	UTAUT	Perceived usefulness	Openness	O	423	0.326	0.3383	0.002381	91	46
S02	North America	USA	287	Cross-sectional	NEO-FFI	Copilot	TAM	Perceived ease of use	Openness	O	287	0.508	0.5597	0.003521	91	46
S03	North America	Canada	198	Quasi-experimental	BFI-44	ChatGPT	UTAUT	Behavioral intention	Openness	O	198	0.198	0.2005	0.005128	80	48
S04	North America	USA	512	Cross-sectional	BFI-2	Notion AI	TAM	Actual use	Openness	O	512	0.392	0.4142	0.001965	91	46
S05	North America	USA	341	Cross-sectional	BFI-44	ChatGPT	UTAUT	Behavioral intention	Openness	O	341	0.346	0.3612	0.002959	91	46
S06	North America	Canada	156	Quasi-experimental	NEO-FFI	QuillBot	TAM	Perceived usefulness	Openness	O	156	0.435	0.4665	0.006536	80	48
S07	North America	USA	289	Cross-sectional	BFI-44	ChatGPT	UTAUT	Perceived ease of use	Openness	O	289	0.385	0.4059	0.003497	91	46
S08	North America	USA	1246	Cross-sectional	Mini-IPIP	ChatGPT	TAM	Behavioral intention	Openness	O	1246	0.49	0.5361	0.000805	91	46
S09	Western Europe	UK	376	Cross-sectional	BFI-44	ChatGPT	UTAUT	Actual use	Openness	O	376	0.296	0.3049	0.002681	89	35
S10	Western Europe	Germany	245	Quasi-experimental	NEO-FFI	Copilot	TAM	Behavioral intention	Openness	O	245	0.409	0.4346	0.004132	67	65
S11	Western Europe	Netherlands	312	Cross-sectional	BFI-2	ChatGPT	UTAUT	Perceived usefulness	Openness	O	312	0.379	0.3987	0.003236	80	53
S12	Western Europe	Spain	189	Quasi-experimental	BFI-44	Notion AI	TAM	Perceived ease of use	Openness	O	189	0.144	0.1448	0.005376	51	86
S13	Western Europe	UK	467	Cross-sectional	NEO-FFI	ChatGPT	UTAUT	Behavioral intention	Openness	O	467	0.369	0.3878	0.002155	89	35
S14	Western Europe	Germany	298	Cross-sectional	BFI-44	QuillBot	TAM	Actual use	Openness	O	298	0.383	0.4031	0.00339	67	65
S15	Western Europe	Italy	134	Quasi-experimental	BFI-2	ChatGPT	UTAUT	Behavioral intention	Openness	O	134	0.384	0.4047	0.007634	76	75
S16	Western Europe	UK	521	Cross-sectional	NEO-FFI	ChatGPT	TAM	Perceived usefulness	Openness	O	521	0.28	0.2873	0.001931	89	35
S17	Western Europe	Netherlands	87	Quasi-experimental	BFI-44	ChatGPT	UTAUT	Perceived ease of use	Openness	O	87	0.207	0.2099	0.011905	80	53
S18	East Asia	China	445	Cross-sectional	BFI-44 (Chinese)	Copilot	TAM	Behavioral intention	Openness	O	445	0.118	0.1184	0.002262	20	30
S19	East Asia	South Korea	312	Cross-sectional	NEO-FFI (Korean)	ChatGPT	UTAUT	Actual use	Openness	O	312	0.243	0.2484	0.003236	18	85
S20	East Asia	China	278	Quasi-experimental	BFI-44 (Chinese)	Notion AI	TAM	Behavioral intention	Openness	O	278	0.35	0.365	0.003636	20	30
S21	East Asia	China	389	Cross-sectional	BFI-2 (Chinese)	ChatGPT	UTAUT	Perceived usefulness	Openness	O	389	0.2	0.203	0.002591	20	30
S22	East Asia	Japan	156	Cross-sectional	NEO-FFI (Japanese)	QuillBot	TAM	Perceived ease of use	Openness	O	156	0.301	0.3111	0.006536	46	92
S23	East Asia	China	534	Cross-sectional	BFI-44 (Chinese)	ChatGPT	UTAUT	Behavioral intention	Openness	O	534	0.124	0.1246	0.001883	20	30
S24	East Asia	South Korea	267	Quasi-experimental	BFI-44 (Korean)	ChatGPT	TAM	Actual use	Openness	O	267	0.285	0.2931	0.003788	18	85
S25	East Asia	China	198	Cross-sectional	NEO-FFI (Chinese)	ChatGPT	UTAUT	Behavioral intention	Openness	O	198	0.248	0.2531	0.005128	20	30
S26	East Asia	China	412	Cross-sectional	BFI-2 (Chinese)	Copilot	TAM	Perceived usefulness	Openness	O	412	0.147	0.1481	0.002445	20	30
S27	East Asia	China	323	Cross-sectional	BFI-44 (Chinese)	ChatGPT	UTAUT	Perceived ease of use	Openness	O	323	0.179	0.1807	0.003125	20	30
S28	East Asia	South Korea	178	Quasi-experimental	NEO-FFI (Korean)	Notion AI	TAM	Behavioral intention	Openness	O	178	0.22	0.2233	0.005714	18	85
S31	East Asia	China	203	Quasi-experimental	BFI-44 (Chinese)	ChatGPT	UTAUT	Perceived usefulness	Openness	O	203	0.199	0.2018	0.005	20	30
S32	South Asia	India	334	Cross-sectional	BFI-44	ChatGPT	TAM	Perceived ease of use	Openness	O	334	0.317	0.3285	0.003021	48	40
S33	South Asia	India	412	Cross-sectional	NEO-FFI	ChatGPT	UTAUT	Behavioral intention	Openness	O	412	0.336	0.3494	0.002445	48	40
S34	South Asia	Pakistan	189	Quasi-experimental	BFI-44	Copilot	TAM	Actual use	Openness	O	189	0.137	0.1378	0.005376	14	70
S35	South Asia	India	567	Cross-sectional	BFI-2	ChatGPT	UTAUT	Behavioral intention	Openness	O	567	0.298	0.3072	0.001773	48	40
S36	South Asia	India	245	Cross-sectional	BFI-44	Notion AI	TAM	Perceived usefulness	Openness	O	245	0.22	0.2241	0.004132	48	40
S37	South Asia	Pakistan	178	Cross-sectional	NEO-FFI	ChatGPT	UTAUT	Perceived ease of use	Openness	O	178	0.265	0.271	0.005714	14	70
S38	South Asia	India	298	Quasi-experimental	BFI-44	QuillBot	TAM	Behavioral intention	Openness	O	298	0.292	0.3004	0.00339	48	40
S39	Middle East	Saudi Arabia	356	Cross-sectional	BFI-44 (Arabic)	ChatGPT	UTAUT	Actual use	Openness	O	356	0.353	0.3694	0.002833	25	80
S40	Middle East	Turkey	213	Cross-sectional	NEO-FFI (Turkish)	ChatGPT	TAM	Behavioral intention	Openness	O	213	0.242	0.2466	0.004762	37	85
S41	Middle East	UAE	445	Cross-sectional	BFI-2 (Arabic)	ChatGPT	UTAUT	Perceived usefulness	Openness	O	445	0.351	0.367	0.002262	25	80
S42	Middle East	Saudi Arabia	167	Quasi-experimental	BFI-44 (Arabic)	Copilot	TAM	Perceived ease of use	Openness	O	167	0.356	0.3724	0.006098	25	80
S43	Middle East	Turkey	289	Cross-sectional	NEO-FFI (Turkish)	ChatGPT	UTAUT	Behavioral intention	Openness	O	289	0.257	0.2627	0.003497	37	85
S44	Middle East	Saudi Arabia	378	Cross-sectional	BFI-44 (Arabic)	Notion AI	TAM	Actual use	Openness	O	378	0.301	0.3105	0.002667	25	80
S02	North America	USA	287	Cross-sectional	NEO-FFI	ChatGPT	TAM	Behavioral intention	Conscientiousness	C	287	0.283	0.2914	0.003521	91	46
S03	North America	Canada	198	Quasi-experimental	BFI-44	Notion AI	UTAUT	Actual use	Conscientiousness	C	198	0.157	0.1584	0.005128	80	48
S04	North America	USA	512	Cross-sectional	BFI-2	ChatGPT	TAM	Behavioral intention	Conscientiousness	C	512	0.23	0.2347	0.001965	91	46
S05	North America	USA	341	Cross-sectional	BFI-44	QuillBot	UTAUT	Perceived usefulness	Conscientiousness	C	341	0.332	0.3447	0.002959	91	46
S06	North America	Canada	156	Quasi-experimental	NEO-FFI	ChatGPT	TAM	Perceived ease of use	Conscientiousness	C	156	0.217	0.2206	0.006536	80	48
S07	North America	USA	289	Cross-sectional	BFI-44	ChatGPT	UTAUT	Behavioral intention	Conscientiousness	C	289	0.301	0.3105	0.003497	91	46
S08	North America	USA	1246	Cross-sectional	Mini-IPIP	ChatGPT	TAM	Actual use	Conscientiousness	C	1246	0.23	0.2338	0.000805	91	46
S09	Western Europe	UK	376	Cross-sectional	BFI-44	Copilot	UTAUT	Behavioral intention	Conscientiousness	C	376	0.327	0.3393	0.002681	89	35
S10	Western Europe	Germany	245	Quasi-experimental	NEO-FFI	ChatGPT	TAM	Perceived usefulness	Conscientiousness	C	245	0.289	0.2978	0.004132	67	65
S11	Western Europe	Netherlands	312	Cross-sectional	BFI-2	Notion AI	UTAUT	Perceived ease of use	Conscientiousness	C	312	0.263	0.2697	0.003236	80	53
S12	Western Europe	Spain	189	Quasi-experimental	BFI-44	ChatGPT	TAM	Behavioral intention	Conscientiousness	C	189	0.238	0.2429	0.005376	51	86
S13	Western Europe	UK	467	Cross-sectional	NEO-FFI	QuillBot	UTAUT	Actual use	Conscientiousness	C	467	0.317	0.3284	0.002155	89	35
S14	Western Europe	Germany	298	Cross-sectional	BFI-44	ChatGPT	TAM	Behavioral intention	Conscientiousness	C	298	0.084	0.0844	0.00339	67	65
S15	Western Europe	Italy	134	Quasi-experimental	BFI-2	ChatGPT	UTAUT	Perceived usefulness	Conscientiousness	C	134	0.283	0.291	0.007634	76	75
S17	Western Europe	Netherlands	87	Quasi-experimental	BFI-44	Copilot	UTAUT	Behavioral intention	Conscientiousness	C	87	0.065	0.0655	0.011905	80	53
S18	East Asia	China	445	Cross-sectional	BFI-44 (Chinese)	ChatGPT	TAM	Actual use	Conscientiousness	C	445	0.15	0.1514	0.002262	20	30
S20	East Asia	China	278	Quasi-experimental	BFI-44 (Chinese)	ChatGPT	TAM	Perceived usefulness	Conscientiousness	C	278	0.245	0.2505	0.003636	20	30
S21	East Asia	China	389	Cross-sectional	BFI-2 (Chinese)	QuillBot	UTAUT	Perceived ease of use	Conscientiousness	C	389	0.075	0.0748	0.002591	20	30
S22	East Asia	Japan	156	Cross-sectional	NEO-FFI (Japanese)	ChatGPT	TAM	Behavioral intention	Conscientiousness	C	156	0.35	0.3656	0.006536	46	92
S23	East Asia	China	534	Cross-sectional	BFI-44 (Chinese)	ChatGPT	UTAUT	Actual use	Conscientiousness	C	534	0.345	0.3593	0.001883	20	30
S24	East Asia	South Korea	267	Quasi-experimental	BFI-44 (Korean)	ChatGPT	TAM	Behavioral intention	Conscientiousness	C	267	0.269	0.2763	0.003788	18	85
S25	East Asia	China	198	Cross-sectional	NEO-FFI (Chinese)	Copilot	UTAUT	Perceived usefulness	Conscientiousness	C	198	0.181	0.1829	0.005128	20	30
S27	East Asia	China	323	Cross-sectional	BFI-44 (Chinese)	Notion AI	UTAUT	Behavioral intention	Conscientiousness	C	323	0.242	0.2471	0.003125	20	30
S28	East Asia	South Korea	178	Quasi-experimental	NEO-FFI (Korean)	ChatGPT	TAM	Actual use	Conscientiousness	C	178	-0.039	-0.039	0.005714	18	85
S29	East Asia	China	291	Cross-sectional	BFI-44 (Chinese)	QuillBot	UTAUT	Behavioral intention	Conscientiousness	C	291	0.426	0.4546	0.003472	20	30
S30	East Asia	Japan	456	Cross-sectional	BFI-2 (Japanese)	ChatGPT	TAM	Perceived usefulness	Conscientiousness	C	456	0.068	0.0679	0.002208	46	92
S32	South Asia	India	334	Cross-sectional	BFI-44	ChatGPT	TAM	Behavioral intention	Conscientiousness	C	334	0.281	0.2886	0.003021	48	40
S33	South Asia	India	412	Cross-sectional	NEO-FFI	Copilot	UTAUT	Actual use	Conscientiousness	C	412	0.339	0.3534	0.002445	48	40
S34	South Asia	Pakistan	189	Quasi-experimental	BFI-44	ChatGPT	TAM	Behavioral intention	Conscientiousness	C	189	0.327	0.339	0.005376	14	70
S36	South Asia	India	245	Cross-sectional	BFI-44	ChatGPT	TAM	Perceived ease of use	Conscientiousness	C	245	0.404	0.4288	0.004132	48	40
S37	South Asia	Pakistan	178	Cross-sectional	NEO-FFI	QuillBot	UTAUT	Behavioral intention	Conscientiousness	C	178	0.181	0.1829	0.005714	14	70
S38	South Asia	India	298	Quasi-experimental	BFI-44	ChatGPT	TAM	Actual use	Conscientiousness	C	298	0.175	0.1772	0.00339	48	40
S39	Middle East	Saudi Arabia	356	Cross-sectional	BFI-44 (Arabic)	ChatGPT	UTAUT	Behavioral intention	Conscientiousness	C	356	0.153	0.154	0.002833	25	80
S40	Middle East	Turkey	213	Cross-sectional	NEO-FFI (Turkish)	ChatGPT	TAM	Perceived usefulness	Conscientiousness	C	213	0.106	0.1065	0.004762	37	85
S41	Middle East	UAE	445	Cross-sectional	BFI-2 (Arabic)	Copilot	UTAUT	Perceived ease of use	Conscientiousness	C	445	0.061	0.0616	0.002262	25	80
S42	Middle East	Saudi Arabia	167	Quasi-experimental	BFI-44 (Arabic)	ChatGPT	TAM	Behavioral intention	Conscientiousness	C	167	0.216	0.2191	0.006098	25	80
S43	Middle East	Turkey	289	Cross-sectional	NEO-FFI (Turkish)	Notion AI	UTAUT	Actual use	Conscientiousness	C	289	0.362	0.3797	0.003497	37	85
S44	Middle East	Saudi Arabia	378	Cross-sectional	BFI-44 (Arabic)	ChatGPT	TAM	Behavioral intention	Conscientiousness	C	378	0.364	0.382	0.002667	25	80
S02	North America	USA	287	Cross-sectional	NEO-FFI	Notion AI	TAM	Actual use	Extraversion	E	287	0.187	0.1892	0.003521	91	46
S03	North America	Canada	198	Quasi-experimental	BFI-44	ChatGPT	UTAUT	Behavioral intention	Extraversion	E	198	0.16	0.161	0.005128	80	48
S04	North America	USA	512	Cross-sectional	BFI-2	QuillBot	TAM	Perceived usefulness	Extraversion	E	512	0.319	0.3304	0.001965	91	46
S05	North America	USA	341	Cross-sectional	BFI-44	ChatGPT	UTAUT	Perceived ease of use	Extraversion	E	341	0.262	0.2685	0.002959	91	46
S06	North America	Canada	156	Quasi-experimental	NEO-FFI	ChatGPT	TAM	Behavioral intention	Extraversion	E	156	0.336	0.3498	0.006536	80	48
S07	North America	USA	289	Cross-sectional	BFI-44	ChatGPT	UTAUT	Actual use	Extraversion	E	289	0.291	0.2992	0.003497	91	46
S08	North America	USA	1246	Cross-sectional	Mini-IPIP	Copilot	TAM	Behavioral intention	Extraversion	E	1246	0.143	0.144	0.000805	91	46
S09	Western Europe	UK	376	Cross-sectional	BFI-44	ChatGPT	UTAUT	Perceived usefulness	Extraversion	E	376	0.235	0.2399	0.002681	89	35
S11	Western Europe	Netherlands	312	Cross-sectional	BFI-2	ChatGPT	UTAUT	Behavioral intention	Extraversion	E	312	0.293	0.3016	0.003236	80	53
S12	Western Europe	Spain	189	Quasi-experimental	BFI-44	QuillBot	TAM	Actual use	Extraversion	E	189	0.244	0.2488	0.005376	51	86
S13	Western Europe	UK	467	Cross-sectional	NEO-FFI	ChatGPT	UTAUT	Behavioral intention	Extraversion	E	467	0.083	0.0832	0.002155	89	35
S14	Western Europe	Germany	298	Cross-sectional	BFI-44	ChatGPT	TAM	Perceived usefulness	Extraversion	E	298	0.112	0.113	0.00339	67	65
S15	Western Europe	Italy	134	Quasi-experimental	BFI-2	ChatGPT	UTAUT	Perceived ease of use	Extraversion	E	134	0.202	0.2047	0.007634	76	75
S17	Western Europe	Netherlands	87	Quasi-experimental	BFI-44	ChatGPT	UTAUT	Actual use	Extraversion	E	87	0.158	0.1592	0.011905	80	53
S18	East Asia	China	445	Cross-sectional	BFI-44 (Chinese)	Notion AI	TAM	Behavioral intention	Extraversion	E	445	-0.057	-0.0568	0.002262	20	30
S19	East Asia	South Korea	312	Cross-sectional	NEO-FFI (Korean)	ChatGPT	UTAUT	Perceived usefulness	Extraversion	E	312	-0.026	-0.0264	0.003236	18	85
S21	East Asia	China	389	Cross-sectional	BFI-2 (Chinese)	ChatGPT	UTAUT	Behavioral intention	Extraversion	E	389	0.293	0.3022	0.002591	20	30
S22	East Asia	Japan	156	Cross-sectional	NEO-FFI (Japanese)	ChatGPT	TAM	Actual use	Extraversion	E	156	-0.098	-0.0978	0.006536	46	92
S24	East Asia	South Korea	267	Quasi-experimental	BFI-44 (Korean)	Copilot	TAM	Perceived usefulness	Extraversion	E	267	0.093	0.0928	0.003788	18	85
S25	East Asia	China	198	Cross-sectional	NEO-FFI (Chinese)	ChatGPT	UTAUT	Perceived ease of use	Extraversion	E	198	0.119	0.12	0.005128	20	30
S26	East Asia	China	412	Cross-sectional	BFI-2 (Chinese)	Notion AI	TAM	Behavioral intention	Extraversion	E	412	0.287	0.2949	0.002445	20	30
S27	East Asia	China	323	Cross-sectional	BFI-44 (Chinese)	ChatGPT	UTAUT	Actual use	Extraversion	E	323	0.083	0.0834	0.003125	20	30
S28	East Asia	South Korea	178	Quasi-experimental	NEO-FFI (Korean)	QuillBot	TAM	Behavioral intention	Extraversion	E	178	0.058	0.0577	0.005714	18	85
S29	East Asia	China	291	Cross-sectional	BFI-44 (Chinese)	ChatGPT	UTAUT	Perceived usefulness	Extraversion	E	291	0.279	0.2862	0.003472	20	30
S32	South Asia	India	334	Cross-sectional	BFI-44	Copilot	TAM	Actual use	Extraversion	E	334	0.274	0.2808	0.003021	48	40
S33	South Asia	India	412	Cross-sectional	NEO-FFI	ChatGPT	UTAUT	Behavioral intention	Extraversion	E	412	0.167	0.1687	0.002445	48	40
S34	South Asia	Pakistan	189	Quasi-experimental	BFI-44	Notion AI	TAM	Perceived usefulness	Extraversion	E	189	0.224	0.2274	0.005376	14	70
S35	South Asia	India	567	Cross-sectional	BFI-2	ChatGPT	UTAUT	Perceived ease of use	Extraversion	E	567	0.157	0.1588	0.001773	48	40
S36	South Asia	India	245	Cross-sectional	BFI-44	QuillBot	TAM	Behavioral intention	Extraversion	E	245	0.106	0.1061	0.004132	48	40
S37	South Asia	Pakistan	178	Cross-sectional	NEO-FFI	ChatGPT	UTAUT	Actual use	Extraversion	E	178	0.199	0.2019	0.005714	14	70
S39	Middle East	Saudi Arabia	356	Cross-sectional	BFI-44 (Arabic)	ChatGPT	UTAUT	Perceived usefulness	Extraversion	E	356	0.251	0.2563	0.002833	25	80
S41	Middle East	UAE	445	Cross-sectional	BFI-2 (Arabic)	ChatGPT	UTAUT	Behavioral intention	Extraversion	E	445	0.297	0.3062	0.002262	25	80
S42	Middle East	Saudi Arabia	167	Quasi-experimental	BFI-44 (Arabic)	Notion AI	TAM	Actual use	Extraversion	E	167	0.123	0.1238	0.006098	25	80
S43	Middle East	Turkey	289	Cross-sectional	NEO-FFI (Turkish)	ChatGPT	UTAUT	Behavioral intention	Extraversion	E	289	0.133	0.1336	0.003497	37	85
S44	Middle East	Saudi Arabia	378	Cross-sectional	BFI-44 (Arabic)	QuillBot	TAM	Perceived usefulness	Extraversion	E	378	0.162	0.1631	0.002667	25	80
S01	North America	USA	423	Cross-sectional	BFI-44	Notion AI	UTAUT	Actual use	Agreeableness	A	423	0.066	0.0662	0.002381	91	46
S02	North America	USA	287	Cross-sectional	NEO-FFI	ChatGPT	TAM	Behavioral intention	Agreeableness	A	287	0.094	0.0943	0.003521	91	46
S03	North America	Canada	198	Quasi-experimental	BFI-44	QuillBot	UTAUT	Perceived usefulness	Agreeableness	A	198	0.265	0.2711	0.005128	80	48
S04	North America	USA	512	Cross-sectional	BFI-2	ChatGPT	TAM	Perceived ease of use	Agreeableness	A	512	0.176	0.1779	0.001965	91	46
S05	North America	USA	341	Cross-sectional	BFI-44	ChatGPT	UTAUT	Behavioral intention	Agreeableness	A	341	0.108	0.1084	0.002959	91	46
S07	North America	USA	289	Cross-sectional	BFI-44	Copilot	UTAUT	Behavioral intention	Agreeableness	A	289	0.218	0.2217	0.003497	91	46
S08	North America	USA	1246	Cross-sectional	Mini-IPIP	ChatGPT	TAM	Perceived usefulness	Agreeableness	A	1246	0.282	0.2895	0.000805	91	46
S09	Western Europe	UK	376	Cross-sectional	BFI-44	Notion AI	UTAUT	Perceived ease of use	Agreeableness	A	376	0.096	0.0959	0.002681	89	35
S10	Western Europe	Germany	245	Quasi-experimental	NEO-FFI	ChatGPT	TAM	Behavioral intention	Agreeableness	A	245	0.171	0.1732	0.004132	67	65
S11	Western Europe	Netherlands	312	Cross-sectional	BFI-2	QuillBot	UTAUT	Actual use	Agreeableness	A	312	0.015	0.0147	0.003236	80	53
S12	Western Europe	Spain	189	Quasi-experimental	BFI-44	ChatGPT	TAM	Behavioral intention	Agreeableness	A	189	0.095	0.0949	0.005376	51	86
S14	Western Europe	Germany	298	Cross-sectional	BFI-44	ChatGPT	TAM	Perceived ease of use	Agreeableness	A	298	0.224	0.2282	0.00339	67	65
S15	Western Europe	Italy	134	Quasi-experimental	BFI-2	Copilot	UTAUT	Behavioral intention	Agreeableness	A	134	0.093	0.0937	0.007634	76	75
S16	Western Europe	UK	521	Cross-sectional	NEO-FFI	ChatGPT	TAM	Actual use	Agreeableness	A	521	-0.032	-0.0319	0.001931	89	35
S17	Western Europe	Netherlands	87	Quasi-experimental	BFI-44	Notion AI	UTAUT	Behavioral intention	Agreeableness	A	87	0.287	0.2949	0.011905	80	53
S19	East Asia	South Korea	312	Cross-sectional	NEO-FFI (Korean)	QuillBot	UTAUT	Perceived ease of use	Agreeableness	A	312	0.152	0.1534	0.003236	18	85
S20	East Asia	China	278	Quasi-experimental	BFI-44 (Chinese)	ChatGPT	TAM	Behavioral intention	Agreeableness	A	278	0.223	0.2265	0.003636	20	30
S21	East Asia	China	389	Cross-sectional	BFI-2 (Chinese)	ChatGPT	UTAUT	Actual use	Agreeableness	A	389	0.112	0.1125	0.002591	20	30
S22	East Asia	Japan	156	Cross-sectional	NEO-FFI (Japanese)	ChatGPT	TAM	Behavioral intention	Agreeableness	A	156	0.06	0.0603	0.006536	46	92
S23	East Asia	China	534	Cross-sectional	BFI-44 (Chinese)	Copilot	UTAUT	Perceived usefulness	Agreeableness	A	534	0.09	0.0905	0.001883	20	30
S24	East Asia	South Korea	267	Quasi-experimental	BFI-44 (Korean)	ChatGPT	TAM	Perceived ease of use	Agreeableness	A	267	0.128	0.1289	0.003788	18	85
S25	East Asia	China	198	Cross-sectional	NEO-FFI (Chinese)	Notion AI	UTAUT	Behavioral intention	Agreeableness	A	198	0.259	0.2653	0.005128	20	30
S26	East Asia	China	412	Cross-sectional	BFI-2 (Chinese)	ChatGPT	TAM	Actual use	Agreeableness	A	412	0.14	0.1413	0.002445	20	30
S27	East Asia	China	323	Cross-sectional	BFI-44 (Chinese)	QuillBot	UTAUT	Behavioral intention	Agreeableness	A	323	-0.03	-0.0304	0.003125	20	30
S28	East Asia	South Korea	178	Quasi-experimental	NEO-FFI (Korean)	ChatGPT	TAM	Perceived usefulness	Agreeableness	A	178	0.255	0.2603	0.005714	18	85
S29	East Asia	China	291	Cross-sectional	BFI-44 (Chinese)	ChatGPT	UTAUT	Perceived ease of use	Agreeableness	A	291	0.157	0.1579	0.003472	20	30
S31	East Asia	China	203	Quasi-experimental	BFI-44 (Chinese)	Copilot	UTAUT	Actual use	Agreeableness	A	203	0.115	0.1155	0.005	20	30
S34	South Asia	Pakistan	189	Quasi-experimental	BFI-44	ChatGPT	TAM	Perceived ease of use	Agreeableness	A	189	0.16	0.161	0.005376	14	70
S35	South Asia	India	567	Cross-sectional	BFI-2	QuillBot	UTAUT	Behavioral intention	Agreeableness	A	567	0.105	0.1058	0.001773	48	40
S38	South Asia	India	298	Quasi-experimental	BFI-44	ChatGPT	TAM	Perceived usefulness	Agreeableness	A	298	0.149	0.1503	0.00339	48	40
S39	Middle East	Saudi Arabia	356	Cross-sectional	BFI-44 (Arabic)	Copilot	UTAUT	Perceived ease of use	Agreeableness	A	356	0.034	0.0344	0.002833	25	80
S40	Middle East	Turkey	213	Cross-sectional	NEO-FFI (Turkish)	ChatGPT	TAM	Behavioral intention	Agreeableness	A	213	0.142	0.1434	0.004762	37	85
S42	Middle East	Saudi Arabia	167	Quasi-experimental	BFI-44 (Arabic)	ChatGPT	TAM	Behavioral intention	Agreeableness	A	167	0.158	0.1597	0.006098	25	80
S01	North America	USA	423	Cross-sectional	BFI-44	ChatGPT	UTAUT	Behavioral intention	Neuroticism	N	423	-0.175	-0.1768	0.002381	91	46
S02	North America	USA	287	Cross-sectional	NEO-FFI	QuillBot	TAM	Perceived usefulness	Neuroticism	N	287	-0.353	-0.369	0.003521	91	46
S03	North America	Canada	198	Quasi-experimental	BFI-44	ChatGPT	UTAUT	Perceived ease of use	Neuroticism	N	198	-0.505	-0.5558	0.005128	80	48
S04	North America	USA	512	Cross-sectional	BFI-2	ChatGPT	TAM	Behavioral intention	Neuroticism	N	512	-0.271	-0.2783	0.001965	91	46
S05	North America	USA	341	Cross-sectional	BFI-44	ChatGPT	UTAUT	Actual use	Neuroticism	N	341	-0.191	-0.1931	0.002959	91	46
S06	North America	Canada	156	Quasi-experimental	NEO-FFI	Copilot	TAM	Behavioral intention	Neuroticism	N	156	-0.304	-0.3139	0.006536	80	48
S07	North America	USA	289	Cross-sectional	BFI-44	ChatGPT	UTAUT	Perceived usefulness	Neuroticism	N	289	-0.236	-0.2402	0.003497	91	46
S08	North America	USA	1246	Cross-sectional	Mini-IPIP	Notion AI	TAM	Perceived ease of use	Neuroticism	N	1246	-0.31	-0.32	0.000805	91	46
S09	Western Europe	UK	376	Cross-sectional	BFI-44	ChatGPT	UTAUT	Behavioral intention	Neuroticism	N	376	-0.216	-0.2199	0.002681	89	35
S10	Western Europe	Germany	245	Quasi-experimental	NEO-FFI	QuillBot	TAM	Actual use	Neuroticism	N	245	-0.343	-0.3579	0.004132	67	65
S12	Western Europe	Spain	189	Quasi-experimental	BFI-44	ChatGPT	TAM	Perceived usefulness	Neuroticism	N	189	-0.343	-0.3577	0.005376	51	86
S13	Western Europe	UK	467	Cross-sectional	NEO-FFI	ChatGPT	UTAUT	Perceived ease of use	Neuroticism	N	467	-0.303	-0.3124	0.002155	89	35
S14	Western Europe	Germany	298	Cross-sectional	BFI-44	Copilot	TAM	Behavioral intention	Neuroticism	N	298	-0.195	-0.1978	0.00339	67	65
S15	Western Europe	Italy	134	Quasi-experimental	BFI-2	ChatGPT	UTAUT	Actual use	Neuroticism	N	134	-0.231	-0.2353	0.007634	76	75
S16	Western Europe	UK	521	Cross-sectional	NEO-FFI	Notion AI	TAM	Behavioral intention	Neuroticism	N	521	-0.417	-0.4445	0.001931	89	35
S17	Western Europe	Netherlands	87	Quasi-experimental	BFI-44	ChatGPT	UTAUT	Perceived usefulness	Neuroticism	N	87	-0.253	-0.2584	0.011905	80	53
S18	East Asia	China	445	Cross-sectional	BFI-44 (Chinese)	QuillBot	TAM	Perceived ease of use	Neuroticism	N	445	-0.247	-0.2522	0.002262	20	30
S19	East Asia	South Korea	312	Cross-sectional	NEO-FFI (Korean)	ChatGPT	UTAUT	Behavioral intention	Neuroticism	N	312	-0.139	-0.1396	0.003236	18	85
S20	East Asia	China	278	Quasi-experimental	BFI-44 (Chinese)	ChatGPT	TAM	Actual use	Neuroticism	N	278	-0.215	-0.218	0.003636	20	30
S21	East Asia	China	389	Cross-sectional	BFI-2 (Chinese)	ChatGPT	UTAUT	Behavioral intention	Neuroticism	N	389	-0.155	-0.156	0.002591	20	30
S22	East Asia	Japan	156	Cross-sectional	NEO-FFI (Japanese)	Copilot	TAM	Perceived usefulness	Neuroticism	N	156	-0.104	-0.1042	0.006536	46	92
S24	East Asia	South Korea	267	Quasi-experimental	BFI-44 (Korean)	Notion AI	TAM	Behavioral intention	Neuroticism	N	267	-0.229	-0.2332	0.003788	18	85
S25	East Asia	China	198	Cross-sectional	NEO-FFI (Chinese)	ChatGPT	UTAUT	Actual use	Neuroticism	N	198	-0.17	-0.1713	0.005128	20	30
S26	East Asia	China	412	Cross-sectional	BFI-2 (Chinese)	QuillBot	TAM	Behavioral intention	Neuroticism	N	412	-0.107	-0.1073	0.002445	20	30
S27	East Asia	China	323	Cross-sectional	BFI-44 (Chinese)	ChatGPT	UTAUT	Perceived usefulness	Neuroticism	N	323	-0.118	-0.1181	0.003125	20	30
S28	East Asia	South Korea	178	Quasi-experimental	NEO-FFI (Korean)	ChatGPT	TAM	Perceived ease of use	Neuroticism	N	178	-0.123	-0.1232	0.005714	18	85
S30	East Asia	Japan	456	Cross-sectional	BFI-2 (Japanese)	Copilot	TAM	Actual use	Neuroticism	N	456	-0.195	-0.1973	0.002208	46	92
S31	East Asia	China	203	Quasi-experimental	BFI-44 (Chinese)	ChatGPT	UTAUT	Behavioral intention	Neuroticism	N	203	0.066	0.0663	0.005	20	30
S32	South Asia	India	334	Cross-sectional	BFI-44	Notion AI	TAM	Perceived usefulness	Neuroticism	N	334	-0.304	-0.3141	0.003021	48	40
S33	South Asia	India	412	Cross-sectional	NEO-FFI	ChatGPT	UTAUT	Perceived ease of use	Neuroticism	N	412	-0.067	-0.0667	0.002445	48	40
S34	South Asia	Pakistan	189	Quasi-experimental	BFI-44	QuillBot	TAM	Behavioral intention	Neuroticism	N	189	-0.08	-0.0803	0.005376	14	70
S35	South Asia	India	567	Cross-sectional	BFI-2	ChatGPT	UTAUT	Actual use	Neuroticism	N	567	-0.238	-0.2423	0.001773	48	40
S36	South Asia	India	245	Cross-sectional	BFI-44	ChatGPT	TAM	Behavioral intention	Neuroticism	N	245	-0.172	-0.174	0.004132	48	40
S37	South Asia	Pakistan	178	Cross-sectional	NEO-FFI	ChatGPT	UTAUT	Perceived usefulness	Neuroticism	N	178	-0.239	-0.2437	0.005714	14	70
S38	South Asia	India	298	Quasi-experimental	BFI-44	Copilot	TAM	Perceived ease of use	Neuroticism	N	298	-0.151	-0.1522	0.00339	48	40
S39	Middle East	Saudi Arabia	356	Cross-sectional	BFI-44 (Arabic)	ChatGPT	UTAUT	Behavioral intention	Neuroticism	N	356	-0.077	-0.0772	0.002833	25	80
S40	Middle East	Turkey	213	Cross-sectional	NEO-FFI (Turkish)	Notion AI	TAM	Actual use	Neuroticism	N	213	-0.186	-0.188	0.004762	37	85
S42	Middle East	Saudi Arabia	167	Quasi-experimental	BFI-44 (Arabic)	QuillBot	TAM	Perceived usefulness	Neuroticism	N	167	-0.173	-0.1749	0.006098	25	80
S43	Middle East	Turkey	289	Cross-sectional	NEO-FFI (Turkish)	ChatGPT	UTAUT	Perceived ease of use	Neuroticism	N	289	0.012	0.0124	0.003497	37	85
