# Supplementary material for: Personality, culture, and AI writing tool acceptance: a cross-cultural meta-analysis of big five traits and technology acceptance among university students
Source: Front Psychol. 2026 Jul 9;17:1860730. doi: 10.3389/fpsyg.2026.1860730 (PMC13393459; doi:10.3389/fpsyg.2026.1860730)
Supplement: Supplementary file 1 [file Data_Sheet_1.ZIP › meta_analysis.R]

###############################################################################
# Personality, Culture, and AI Writing Tool Acceptance: Cross-Cultural Meta-Analysis
# Reproducible analysis script (metafor)
# Input: extraction_database.csv  (one row per effect size, k = 187)
###############################################################################
library(metafor)   # v4.x
library(dplyr)

dat <- read.csv("extraction_database.csv", stringsAsFactors = FALSE)

## 1. Fisher-z transform (escalc) -------------------------------------------
dat <- escalc(measure = "ZCOR", ri = r, ni = n_effect, data = dat,
              slab = study_id)

## 2. Random-effects model per Big Five dimension (REML) --------------------
dims <- c("Openness","Conscientiousness","Extraversion","Agreeableness","Neuroticism")
res_list <- lapply(dims, function(d){
  sub <- subset(dat, ffm_dimension == d)
  m <- rma(yi, vi, data = sub, method = "REML")
  data.frame(dimension = d, k = m$k,
             r = transf.ztor(m$b), ci.lb = transf.ztor(m$ci.lb),
             ci.ub = transf.ztor(m$ci.ub), Q = m$QE, I2 = m$I2, tau2 = m$tau2)
})
overall <- bind_rows(res_list); print(overall)

## 3. Forest plots per dimension (Figures 6-10) -----------------------------
for (d in dims){
  sub <- subset(dat, ffm_dimension == d)
  m <- rma(yi, vi, data = sub, method = "REML")
  png(paste0("forest_", d, ".png"), width = 1700, height = 60*m$k+400, res = 200)
  forest(m, transf = transf.ztor, refline = 0,
         header = paste(d, "- acceptance"), xlab = "Correlation (r)")
  dev.off()
}

## 4. Subgroup analysis by cultural region ----------------------------------
for (d in c("Openness","Neuroticism","Conscientiousness")){
  sub <- subset(dat, ffm_dimension == d)
  cat("\n==", d, "by region ==\n")
  print(rma(yi, vi, mods = ~ factor(region), data = sub, method = "REML"))
}

## 5. Mixed-effects meta-regression: Hofstede IDV & UAI (Table 4) -----------
for (d in c("Openness","Conscientiousness","Neuroticism")){
  sub <- subset(dat, ffm_dimension == d)
  cat("\n==", d, "meta-regression ==\n")
  print(rma(yi, vi, mods = ~ IDV + UAI, data = sub, method = "REML"))
}

## 6. Robustness: three-level model + cluster-robust (RVE) inference --------
## Accounts for multiple effect sizes nested within studies (reviewer request)
dat$es_id <- seq_len(nrow(dat))
ml <- rma.mv(yi, vi, random = ~ 1 | study_id/es_id, data = dat, method = "REML")
print(robust(ml, cluster = dat$study_id, clubSandwich = TRUE))

## 7. Publication bias (Table 5): Egger + trim-and-fill ---------------------
for (d in dims){
  sub <- subset(dat, ffm_dimension == d)
  m <- rma(yi, vi, data = sub, method = "REML")
  cat("\n==", d, "==\n"); print(regtest(m))      # Egger
  print(trimfill(m))                              # Duval & Tweedie
}

## 8. Leave-one-out sensitivity (Figure 5) ----------------------------------
for (d in dims){
  sub <- subset(dat, ffm_dimension == d)
  m <- rma(yi, vi, data = sub, method = "REML")
  print(transf.ztor(leave1out(m)$estimate))
}
